# Supplementary material for: Proteolytic Activity of the Paracaspase MALT1 Is Involved in Epithelial Restitution and Mucosal Healing
Source: Int J Mol Sci. 2023 Apr 17;24(8):7402. doi: 10.3390/ijms24087402 (PMC10138456; doi:10.3390/ijms24087402)
Supplement: Supplementary file 1 [file ijms-24-07402-s001.zip]

Archive with 1 entries (1 files):
- ijms-2298806-supplementary.pdf
